# Supplementary material for: High-throughput three-dimensional chemotactic assays reveal steepness-dependent complexity in neuronal sensation to molecular gradients
Source: Nat Commun. 2018 Nov 12;9:4745. doi: 10.1038/s41467-018-07186-x (PMC6232128; doi:10.1038/s41467-018-07186-x)
Supplement: Supplementary file 4 — Source Data [file 41467_2018_7186_MOESM4_ESM.xlsx]

## Sheet: Fig2a_7-hours
Figure 2a
	MEAN		Gel location from inlet (mm)
			0.7	1.1	1.5	1.9	2.3	2.7	3.1	3.5	3.9	4.3	4.7	5.1	5.5	5.9	6.3	6.7	7.1
	Distance from gel top (μm)	10	0.104756	0.0894902	0.0680188	0.0507775	0.0424202	0.0336144	0.0256356	0.0262241	0.0228705	0.0161468	0.0168422	0.0183071	0.0193522	0.0211751	0.0172578	0.0248497	0.0165171
		20	0.13012	0.100226	0.0845524	0.055131	0.0457738	0.0348447	0.0250637	0.0271911	0.0237963	0.0201217	0.0200312	0.0204509	0.0189737	0.0201834	0.0173936	0.0217142	0.0178709
		30	0.151617	0.10446	0.0806227	0.0604022	0.0505471	0.0423914	0.0348571	0.0254957	0.0275573	0.0218993	0.0180314	0.0242242	0.0229198	0.0231626	0.0176898	0.0238498	0.0231832
		40	0.176931	0.126277	0.0901157	0.0660108	0.0573654	0.0436958	0.0352068	0.027689	0.029051	0.0248497	0.0199777	0.0207801	0.0264874	0.0261377	0.0230227	0.0300344	0.0284667
		50	0.205616	0.143292	0.107567	0.0756272	0.057925	0.0432802	0.0328778	0.0315981	0.0317545	0.022891	0.0186939	0.0211504	0.026438	0.0221133	0.021529	0.0280346	0.0322236
		60	0.237218	0.165776	0.115891	0.0827665	0.0697059	0.0472716	0.0415602	0.0319437	0.0314541	0.0253723	0.0220722	0.0240308	0.0271005	0.0230762	0.0244094	0.0314952	0.0311167
		70	0.278622	0.190864	0.130005	0.0853712	0.0679694	0.0533452	0.0435559	0.0349805	0.0342728	0.0292691	0.0251624	0.0261953	0.0273392	0.0277795	0.0272651	0.03045	0.0336061
		80	0.30913	0.21529	0.143362	0.0986046	0.0758947	0.0569498	0.0446381	0.0396715	0.0418688	0.033026	0.0250925	0.0352768	0.0312607	0.0306023	0.0267302	0.0348324	0.035857
		90	0.354352	0.242588	0.167125	0.106941	0.0889758	0.0684344	0.0502755	0.0431815	0.0418235	0.0322194	0.0315816	0.0309438	0.0366429	0.0327667	0.0309027	0.0368692	0.0405315
		100	0.394558	0.265047	0.18133	0.118973	0.0951152	0.0734381	0.0501644	0.0506458	0.0515922	0.039083	0.0361779	0.0399842	0.0405644	0.040157	0.0333757	0.041301	0.0463581
		110	0.445562	0.308027	0.198876	0.130832	0.107077	0.0815855	0.0509956	0.0532176	0.0498393	0.0442019	0.0373795	0.0448932	0.0449179	0.044383	0.0386098	0.048395	0.0454817
		120	0.510302	0.344806	0.215854	0.142687	0.118089	0.0899758	0.0617848	0.0583365	0.0599249	0.0460948	0.0403751	0.0494402	0.0501603	0.0424943	0.0397085	0.0452677	0.0502385
		130	0.58232	0.39302	0.241522	0.161023	0.130104	0.0958929	0.0644183	0.0624596	0.063439	0.0476337	0.037182	0.0416425	0.0434407	0.0413092	0.0381119	0.0451072	0.042914
		140	0.662605	0.436584	0.260591	0.170043	0.12738	0.0991272	0.0708293	0.0631838	0.0601635	0.0475473	0.048	0.0418359	0.0446998	0.0389143	0.0370133	0.045671	0.0417001
		150	0.738726	0.495871	0.299999	0.18858	0.148193	0.108316	0.0701544	0.0707017	0.0628135	0.0499093	0.0517527	0.0427247	0.0435518	0.0404039	0.0370462	0.0444818	0.0434489
		160	0.813802	0.547134	0.318022	0.199119	0.154962	0.119874	0.0802153	0.0698828	0.0588756	0.0506582	0.0464199	0.0487448	0.0417659	0.0428646	0.0416055	0.0440209	0.0446834
		170	0.890639	0.583826	0.349204	0.218582	0.168257	0.123294	0.0785035	0.0764255	0.0662823	0.0516211	0.0450702	0.0488723	0.0475185	0.0427412	0.0414367	0.0454282	0.0374289
		180	0.974266	0.65159	0.386901	0.226001	0.173409	0.132227	0.0905272	0.0683974	0.0697224	0.0526662	0.0450866	0.0459055	0.0450949	0.0423009	0.0391407	0.0490122	0.0420375
		190	1.0577	0.678365	0.410318	0.240473	0.198341	0.147012	0.094819	0.078915	0.0700886	0.053946	0.0453253	0.0463952	0.0457203	0.0385975	0.0395727	0.0466791	0.0384905
		200	1.12504	0.731385	0.436444	0.265701	0.209455	0.158517	0.0950165	0.0784953	0.0768452	0.0579744	0.048432	0.0555055	0.0476255	0.0420704	0.0437411	0.0466585	0.0412886
		210	1.21321	0.755178	0.468318	0.273223	0.216245	0.158616	0.105781	0.0918686	0.0880665	0.0638299	0.0545755	0.0507569	0.0522547	0.0414038	0.0431115	0.0459343	0.0378239
		220	1.28757	0.815304	0.486518	0.307595	0.238193	0.17617	0.117089	0.0950535	0.0789397	0.0709692	0.0554314	0.0533246	0.0494854	0.0414244	0.0481975	0.0482181	0.0406302
		230	1.3631	0.863444	0.511655	0.315833	0.243539	0.18175	0.118702	0.101156	0.0879965	0.0758659	0.0568181	0.057995	0.048107	0.0404409	0.0484814	0.0507076	0.0367746
		240	1.45839	0.915583	0.547516	0.336526	0.25511	0.193572	0.128516	0.10404	0.0984977	0.0821122	0.0595669	0.0622004	0.0538266	0.0464939	0.0490616	0.0492756	0.042737
		250	1.61631	0.979286	0.57637	0.363516	0.274997	0.206381	0.133388	0.111908	0.0885314	0.0729114	0.0581678	0.0611634	0.0530078	0.048181	0.0453829	0.0472469	0.0373383
	SE		Gel location from inlet (mm)
			0.7	1.1	1.5	1.9	2.3	2.7	3.1	3.5	3.9	4.3	4.7	5.1	5.5	5.9	6.3	6.7	7.1
	Distance from gel top (μm)	10	0.0279171	0.0191008	0.013123	0.00753239	0.00733605	0.00285757	0.0001632	0.00226063	0.00387863	0.00234028	0.00212744	0.00299068	0.00267874	0.00196012	0.00336547	0.00574948	0.00494465
		20	0.0368386	0.0172098	0.0177988	0.0078383	0.0110204	0.000863368	0.00208791	0.00201417	0.00299165	0.0018765	0.00121213	0.00249292	0.00129536	0.0015243	0.00281143	0.00383547	0.00261368
		30	0.0456194	0.0158335	0.0211405	0.00930271	0.0125794	0.00648967	0.00466768	0.00227704	0.00265657	0.00311268	0.0007367	0.00391147	0.00218038	0.00107981	0.0025264	0.00252677	0.00269396
		40	0.0523395	0.0272187	0.0201511	0.0102528	0.0148658	0.00151372	0.00523882	0.00220814	0.00123136	0.00216353	0.00294263	0.00274479	0.000413027	0.00232346	0.00567856	0.0062709	0.0029013
		50	0.0591463	0.0278349	0.0227011	0.00779994	0.0102207	0.0042552	0.00142105	0.00216722	0.00119748	0.00275187	0.000649954	0.00473751	0.00306993	0.00130184	0.00584798	0.00674431	0.00131026
		60	0.0660975	0.0314486	0.0291473	0.0110258	0.0138238	0.00534595	0.00756553	0.000869407	0.00334332	0.00257363	0.000814214	0.00160591	0.00227568	0.0029438	0.00436	0.00562937	0.00545928
		70	0.0806672	0.0403518	0.028288	0.0112132	0.0134819	0.00677702	0.00530929	0.00367049	0.00296391	0.0038912	0.00150681	0.00296122	0.00463622	0.00470653	0.00534946	0.00526405	0.00362796
		80	0.0869272	0.039978	0.0268425	0.00976032	0.0134061	0.00328906	0.00421962	0.00231446	0.00248017	0.00503607	0.000643672	0.00104654	0.00620447	0.00365136	0.00420771	0.00250512	0.000613157
		90	0.0931936	0.0379223	0.0343175	0.0136862	0.0179669	0.00642187	0.00308365	0.00314992	0.00388846	0.00625011	0.00115659	0.00128797	0.00645727	0.00319327	0.00549727	0.00404609	0.00328783
		100	0.105128	0.0548022	0.0297817	0.0153167	0.0161829	0.00673763	0.00210478	0.00308971	0.00462065	0.00697759	0.00313142	0.00130651	0.00420053	0.00254782	0.0023277	0.00223141	0.00327965
		110	0.114294	0.0542339	0.0357411	0.0188012	0.0173101	0.0073591	0.00414702	0.0026637	0.00130092	0.00720119	0.00147966	0.000995671	0.00531269	0.00418675	0.000926705	0.00223481	0.00258132
		120	0.123624	0.0637851	0.0394032	0.013228	0.0182799	0.00771614	0.00412872	0.00336185	0.00243004	0.00247645	0.00329291	0.00257385	0.00381188	0.00127535	0.00307041	0.00209918	0.00353574
		130	0.140554	0.0816081	0.0434894	0.023171	0.0210651	0.00442334	0.00169804	0.00306677	0.00300745	0.00484706	0.00167937	0.00324781	0.00184118	0.00133021	0.00451742	0.00482687	0.000699673
		140	0.157083	0.0780662	0.0489373	0.022672	0.0212836	0.00412438	0.00325656	0.00376659	0.00247149	0.00210151	0.00228819	0.00409112	0.001025	0.00228183	0.00219541	0.00163398	0.000952137
		150	0.170043	0.0901148	0.0547071	0.0321704	0.0263373	0.00679935	0.000957722	0.00167999	0.000904233	0.00166136	0.00504861	0.00230502	0.00108733	0.00112392	0.00123652	0.00215242	0.00127941
		160	0.18433	0.108475	0.0539945	0.0232283	0.0220339	0.0116853	0.00318494	0.000698898	0.00309679	0.0033	0.00665994	0.00252336	0.00356921	0.00375504	0.00254114	0.00271498	0.00304358
		170	0.19439	0.112903	0.059571	0.0305767	0.0178381	0.00658162	0.00244072	0.00273382	0.00283787	0.00253104	0.000765996	0.00215127	0.00314325	0.000989735	0.00476461	0.00455777	0.000646218
		180	0.206065	0.127172	0.0699845	0.0334618	0.0230981	0.00724754	0.00808507	0.00339113	0.00200146	0.00292522	0.00150186	0.0018736	0.00338103	0.00380698	0.0066612	0.00289721	0.00310303
		190	0.224666	0.128353	0.0652383	0.0380953	0.0297053	0.0134435	0.00868951	0.000266706	0.00178422	0.00368689	0.00218029	0.00116786	0.00082393	0.00185925	0.00486527	0.00160286	0.00257666
		200	0.236697	0.152714	0.0756227	0.0311093	0.0269086	0.0201723	0.00732485	0.00114591	0.00645349	0.0021126	0.00310369	0.00353845	0.00139714	0.0033284	0.00205448	0.00119775	0.00410055
		210	0.248313	0.155436	0.0829493	0.0343986	0.0196487	0.0119419	0.00508146	0.0025986	0.00708129	0.000323351	0.00372851	0.00335254	0.00330578	0.00284205	0.00163463	0.00258011	0.00483739
		220	0.268815	0.166149	0.0851438	0.041744	0.0285371	0.0178433	0.0104041	0.00214801	0.00388846	0.00214179	0.00755084	0.00245044	0.00344361	0.00237467	0.00365374	0.000711325	0.00423923
		230	0.292771	0.170853	0.0883798	0.0474938	0.0269293	0.0133016	0.0062175	0.00453032	0.00225343	0.00539962	0.000959665	0.00088984	0.00154131	0.00274396	0.00479459	0.00169444	0.00256689
		240	0.307388	0.200577	0.111998	0.0507216	0.0282188	0.0229998	0.0104464	0.00466281	0.00341286	0.0047489	0.00350186	0.00737157	0.00274885	0.00116854	0.00408525	0.00436553	0.00417626
		250	0.375124	0.234948	0.124023	0.0595335	0.0343663	0.0250882	0.0114635	0.00195256	0.00488682	0.00549672	0.00304297	0.0030506	0.00483607	0.00408421	0.00128933	0.00197198	0.00399817

## Sheet: Fig2b_12-hours
Figure 2b
	MEAN		Gel location from inlet (mm)
			0.7	1.1	1.5	1.9	2.3	2.7	3.1	3.5	3.9	4.3	4.7	5.1	5.5	5.9	6.3	6.7	7.1
	Distance from gel top (μm)	10	0.160044	0.0961316	0.0751252	0.0687101	0.0518597	0.0532217	0.0483045	0.0503331	0.0395727	0.0400665	0.0352768	0.0360339	0.0286518	0.0318162	0.0355936	0.0311331	0.023035
		20	0.185083	0.115204	0.0853506	0.0825896	0.0584847	0.055345	0.0499257	0.0469795	0.0362026	0.0422145	0.0372807	0.0357088	0.0337461	0.0345937	0.0322071	0.0313142	0.025792
		30	0.204731	0.129861	0.100267	0.08626	0.0650767	0.0574024	0.0535468	0.0551557	0.0417371	0.0404739	0.0384205	0.0408771	0.0321166	0.0336473	0.0390584	0.0344785	0.0326844
		40	0.231309	0.145778	0.109279	0.107509	0.073541	0.0611964	0.0623156	0.0573448	0.0404368	0.0430045	0.0404615	0.0413709	0.0409882	0.0359928	0.037614	0.0298863	0.030232
		50	0.269038	0.163784	0.125133	0.12338	0.0801495	0.0716276	0.0606532	0.0618424	0.0526498	0.0485802	0.040515	0.0430457	0.0369886	0.037433	0.0390542	0.035429	0.026903
		60	0.288164	0.199534	0.154789	0.133322	0.0937409	0.0791495	0.0659531	0.0574148	0.0494443	0.0498928	0.0423132	0.0438728	0.0362191	0.0384123	0.0461318	0.0346308	0.0335773
		70	0.33523	0.231375	0.169895	0.147794	0.101979	0.0886837	0.0746232	0.068418	0.0512672	0.0524728	0.0456627	0.0454899	0.0389184	0.0478601	0.0451977	0.0405973	0.0379803
		80	0.388205	0.257159	0.209332	0.163455	0.123664	0.0985429	0.0792483	0.0681423	0.0536291	0.0517075	0.047321	0.0460536	0.0396879	0.0468355	0.0463952	0.0434448	0.0457615
		90	0.45136	0.308208	0.242415	0.188235	0.127005	0.112315	0.0910415	0.0822398	0.056958	0.0558553	0.0497282	0.049576	0.0434242	0.0523946	0.049004	0.0533781	0.0496665
		100	0.530131	0.353509	0.283741	0.208089	0.14681	0.115348	0.10174	0.0856058	0.0656692	0.0591718	0.0540241	0.0476831	0.0440044	0.0513083	0.0569622	0.0512137	0.0514277
		110	0.593068	0.388682	0.317125	0.244835	0.157217	0.133453	0.106155	0.100695	0.0662042	0.0662042	0.0584394	0.0517651	0.0516787	0.0487571	0.0492221	0.0548553	0.0528391
		120	0.68427	0.451529	0.372145	0.266487	0.190099	0.149715	0.109439	0.1076	0.0747919	0.0693027	0.0607725	0.0638504	0.0548348	0.0601471	0.0540118	0.0578016	0.061077
		130	0.769551	0.522798	0.42349	0.307274	0.222104	0.161628	0.126997	0.116747	0.0821122	0.0811658	0.0716975	0.0610153	0.0628176	0.0658997	0.0530654	0.0607478	0.0608013
		140	0.852877	0.617659	0.469844	0.362088	0.239909	0.17989	0.146638	0.119529	0.0823756	0.0744956	0.0745656	0.0647845	0.0595463	0.0696565	0.0640521	0.0576288	0.0697964
		150	0.973891	0.696594	0.542488	0.41447	0.270672	0.194847	0.159661	0.127738	0.0939014	0.0886919	0.0720267	0.0702079	0.0551352	0.0693644	0.0628793	0.062221	0.0689858
		160	1.10954	0.801272	0.624316	0.451274	0.297769	0.21241	0.172528	0.135079	0.0971439	0.0898564	0.0845647	0.0742323	0.0663688	0.0691751	0.0730266	0.0591554	0.0695948
		170	1.26589	0.91295	0.703803	0.503199	0.324906	0.24137	0.186391	0.15362	0.100995	0.100102	0.085219	0.0739483	0.0664428	0.0684015	0.0663646	0.0628793	0.0694179
		180	1.45167	1.02402	0.790677	0.543817	0.365586	0.257348	0.207435	0.161463	0.113245	0.108814	0.0936668	0.0813016	0.0685414	0.0675497	0.0710638	0.0549994	0.0637147
		190	1.63767	1.13748	0.875863	0.600512	0.389435	0.29258	0.212208	0.169479	0.119965	0.112608	0.0846923	0.0772197	0.065015	0.0684673	0.0739195	0.0643689	0.0674962
		200	1.79907	1.21526	0.949782	0.667737	0.433629	0.30994	0.218804	0.185622	0.128306	0.115541	0.0980738	0.0826472	0.0736603	0.0735204	0.0693932	0.0644924	0.0650108
		210	1.94083	1.34372	1.03189	0.71386	0.4826	0.332877	0.26043	0.204028	0.136293	0.116508	0.101275	0.0907617	0.08196	0.0827418	0.0746808	0.0592377	0.0634925
		220	2.15796	1.44348	1.11455	0.78392	0.514536	0.362635	0.274375	0.217006	0.149069	0.131688	0.101032	0.0934364	0.0854041	0.0807173	0.074508	0.0633402	0.0708169
		230	2.31943	1.56303	1.16999	0.840343	0.560561	0.402969	0.304361	0.232099	0.167121	0.138659	0.105184	0.0983866	0.0875274	0.0845812	0.0807461	0.0610482	0.0677308
		240	2.49618	1.70851	1.28291	0.94928	0.649969	0.455084	0.335366	0.246238	0.175096	0.140165	0.123162	0.103962	0.0865933	0.0828858	0.0862107	0.0699898	0.0688294
		250	2.72057	1.85518	1.39146	1.04141	0.686566	0.504528	0.366425	0.271162	0.189918	0.160982	0.134223	0.113459	0.095786	0.0973167	0.08454	0.0687677	0.0712325
	SE		Gel location from inlet (mm)
			0.7	1.1	1.5	1.9	2.3	2.7	3.1	3.5	3.9	4.3	4.7	5.1	5.5	5.9	6.3	6.7	7.1
	Distance from gel top (μm)	10	0.0476688	0.00779598	0.0115916	0.00191267	0.00203691	0.00705987	0.00138085	0.0064441	0.00390296	0.00378204	0.00380592	0.00242185	0.00141368	0.00376305	0.00101061	0.00227839	0.00423257
		20	0.0479165	0.00718103	0.0107939	0.00586256	0.0040713	0.00659679	0.00259644	0.0068252	0.00435236	0.00278286	0.00329472	0.00256752	0.00247626	0.00525033	0.000807228	0.0048064	0.00813171
		30	0.0611551	0.0111079	0.0194425	0.00724707	0.00297698	0.00330249	0.00401444	0.00843354	0.00600644	0.00375515	0.00534458	0.00670724	0.00209692	0.00338189	0.00294326	0.00158196	0.0102308
		40	0.0662848	0.0107673	0.0208806	0.00971174	0.00636928	0.00615765	0.00229239	0.00826631	0.00638238	0.00539977	0.0034441	0.00282551	0.00382743	0.00405057	0.000839887	0.000950802	0.00799988
		50	0.0828444	0.0145764	0.0200186	0.0104183	0.0063416	0.00574648	0.00516124	0.00656234	0.00512636	0.00454716	0.0035299	0.00475036	0.00248903	0.00363332	0.00230524	0.00234393	0.00634531
		60	0.0844514	0.0174438	0.0257256	0.0150681	0.0119371	0.0106444	0.00682693	0.00883639	0.00546308	0.00524254	0.00298315	0.00273156	0.00460972	0.00313985	0.00403071	0.00260775	0.00282706
		70	0.0954047	0.0293788	0.027523	0.0211353	0.0109197	0.0111491	0.00726049	0.00813978	0.00222184	0.00373364	0.00380537	0.00293623	0.00260615	0.00621235	0.0013102	0.00449076	0.00229854
		80	0.119259	0.0324722	0.0322746	0.0278727	0.0150261	0.014835	0.00724706	0.00741193	0.00770991	0.00551688	0.0036233	0.00451128	0.00395558	0.00502458	0.00420668	0.00455306	0.00107021
		90	0.133004	0.0440947	0.0397585	0.032763	0.0155619	0.0168837	0.00781134	0.0134754	0.00527243	0.00540518	0.0069352	0.00419804	0.00393664	0.00519038	0.00326621	0.00494985	0.00411279
		100	0.160246	0.0497476	0.052131	0.0328956	0.0203826	0.0115205	0.0133347	0.0121284	0.00525034	0.00588757	0.00897914	0.00178887	0.00696462	0.0049588	0.00455127	0.00532767	0.00444458
		110	0.17018	0.0549028	0.0573574	0.0467705	0.0221597	0.0177342	0.0131869	0.0153685	0.00603007	0.00894112	0.0106961	0.00577458	0.00476139	0.004041	0.00433113	0.00398965	0.00630523
		120	0.192713	0.0707384	0.0641777	0.0496503	0.0255254	0.0249909	0.0146251	0.0133565	0.0131779	0.00884726	0.00597486	0.0118577	0.00712174	0.00237764	0.00280043	0.00477411	0.00296615
		130	0.21547	0.073489	0.0652174	0.0615916	0.039274	0.01379	0.0187714	0.0156086	0.00789278	0.00776163	0.00882382	0.00804852	0.00618629	0.0119309	0.00224188	0.00484123	0.00353574
		140	0.231855	0.0838904	0.0802173	0.0774112	0.0423324	0.0191061	0.0227737	0.0151634	0.0119619	0.00722172	0.0033444	0.00313181	0.00475904	0.00765639	0.00475155	0.0032276	0.00382791
		150	0.24409	0.10549	0.0843341	0.087264	0.0458257	0.0262532	0.0236007	0.015022	0.00871638	0.00549442	0.00606314	0.00549219	0.00285778	0.00948498	0.00431717	0.00294491	0.00541953
		160	0.238473	0.129948	0.108161	0.0942876	0.0488406	0.0332473	0.0256559	0.011154	0.00652424	0.00762679	0.00351884	0.004968	0.00594822	0.00713637	0.00706284	0.00301649	0.00400878
		170	0.265294	0.134441	0.123265	0.102771	0.049119	0.0333474	0.0267648	0.0174645	0.00489921	0.0130054	0.00823117	0.00482273	0.00713472	0.00767816	0.00713402	0.00414368	0.00531991
		180	0.302223	0.183236	0.149036	0.120013	0.064191	0.035073	0.0265894	0.0230229	0.00590023	0.0134827	0.0108144	0.00574777	0.00945617	0.00457266	0.00135709	0.00252753	0.00189762
		190	0.361209	0.198483	0.183412	0.134622	0.063392	0.0424903	0.0249844	0.0121669	0.00875412	0.00841519	0.00550276	0.00536115	0.00604367	0.00668426	0.00617485	0.00248043	0.00513177
		200	0.398547	0.235524	0.198391	0.147318	0.0775869	0.0439166	0.0220733	0.0189194	0.0126486	0.0104201	0.00989901	0.00476421	0.00709817	0.00632157	0.00551064	0.0036017	0.0058205
		210	0.424454	0.25268	0.20638	0.161322	0.0926159	0.0544002	0.0322121	0.0170593	0.0113014	0.0103897	0.0064192	0.00347549	0.0044675	0.00758585	0.00697029	0.00175533	0.0028663
		220	0.47442	0.289886	0.239288	0.170483	0.0904728	0.0544834	0.028846	0.0146257	0.0165037	0.0130801	0.00966732	0.00656605	0.00608865	0.00674755	0.0047024	0.00284976	0.00745019
		230	0.528315	0.310991	0.240199	0.180536	0.100919	0.0488635	0.0345527	0.00876716	0.0144336	0.00737317	0.00808283	0.00621856	0.00278048	0.00668108	0.00308843	0.00329633	0.0052729
		240	0.576771	0.309026	0.250291	0.169781	0.106975	0.0572732	0.023708	0.0172999	0.0121587	0.00867955	0.00542947	0.00861604	0.00535451	0.00727314	0.0066667	0.00444516	0.00158576
		250	0.553188	0.33046	0.249286	0.160792	0.103421	0.0514784	0.0164284	0.0118306	0.0128715	0.0120405	0.0142709	0.00631367	0.00444247	0.00962882	0.00442822	0.00430592	0.0059934

## Sheet: Fig2c_24-hours
Figure 2c
	MEAN		Gel location from inlet (mm)
			0.7	1.1	1.5	1.9	2.3	2.7	3.1	3.5	3.9	4.3	4.7	5.1	5.5	5.9	6.3	6.7	7.1
	Distance from gel top (μm)	10	0.270549	0.241049	0.192308	0.143662	0.129413	0.132742	0.118981	0.122072	0.121738	0.108999	0.105271	0.106258	0.0935804	0.100378	0.0921896	0.0943746	0.0867044
		20	0.291728	0.266384	0.206801	0.155933	0.140955	0.146004	0.128454	0.124121	0.125528	0.117311	0.1069	0.111595	0.0989997	0.0994441	0.089877	0.0935639	0.0945145
		30	0.311199	0.29451	0.237338	0.165661	0.155505	0.154995	0.134375	0.137165	0.136202	0.127409	0.0983824	0.107254	0.100177	0.102287	0.0977405	0.105851	0.0881693
		40	0.344258	0.325869	0.24969	0.18593	0.171039	0.173277	0.147271	0.139679	0.140239	0.141165	0.115899	0.115422	0.10827	0.10444	0.0948848	0.105662	0.0967571
		50	0.383383	0.358068	0.284383	0.214422	0.192658	0.186544	0.162101	0.148353	0.149909	0.148497	0.115418	0.119574	0.108291	0.109394	0.102028	0.101966	0.101469
		60	0.424646	0.401867	0.325931	0.239498	0.205986	0.210574	0.178705	0.156365	0.161965	0.150366	0.116838	0.130787	0.113546	0.115418	0.109098	0.1155	0.0981356
		70	0.478971	0.433987	0.363104	0.263051	0.240543	0.237288	0.206723	0.176026	0.175314	0.155999	0.129458	0.129874	0.115081	0.119084	0.107711	0.11813	0.0944569
		80	0.558993	0.510145	0.427062	0.305953	0.277741	0.260274	0.227338	0.191761	0.188486	0.173322	0.133264	0.137733	0.130713	0.120887	0.116496	0.120854	0.0957736
		90	0.649689	0.566223	0.485139	0.362726	0.306093	0.298954	0.256056	0.213401	0.199584	0.179692	0.143333	0.14595	0.136754	0.130808	0.118035	0.126331	0.0913748
		100	0.73341	0.644751	0.554816	0.395863	0.338366	0.334272	0.277005	0.225668	0.228721	0.193658	0.156546	0.150835	0.142576	0.133713	0.117619	0.120664	0.101913
		110	0.805897	0.721283	0.603314	0.45987	0.376256	0.369939	0.303628	0.246526	0.237733	0.207254	0.160208	0.169096	0.153904	0.142222	0.121738	0.12673	0.104966
		120	0.904473	0.795804	0.668247	0.500837	0.414199	0.431333	0.331309	0.269364	0.25148	0.223314	0.169319	0.167072	0.157776	0.153168	0.133918	0.126401	0.126833
		130	1.00077	0.850606	0.75047	0.57465	0.470066	0.47537	0.361438	0.292106	0.28321	0.239259	0.193243	0.181729	0.170496	0.15546	0.13461	0.139856	0.131174
		140	1.13246	0.968155	0.848618	0.629884	0.531353	0.526786	0.409063	0.32219	0.296818	0.264561	0.201468	0.193107	0.17826	0.161887	0.143856	0.148563	0.147674
		150	1.28456	1.0858	0.963036	0.750017	0.617412	0.574839	0.462795	0.360956	0.318808	0.287313	0.20604	0.203303	0.187412	0.172121	0.14958	0.159464	0.155982
		160	1.46804	1.2685	1.09286	0.84661	0.681435	0.641006	0.507816	0.392921	0.351587	0.304031	0.224079	0.220248	0.202098	0.173697	0.157205	0.165883	0.153328
		170	1.66117	1.49385	1.26781	0.951025	0.792236	0.726324	0.563532	0.43558	0.377873	0.32835	0.24088	0.229433	0.210657	0.184289	0.15639	0.170541	0.174137
		180	1.86497	1.658	1.4014	1.04424	0.862423	0.795367	0.637365	0.476284	0.426214	0.36501	0.258546	0.24337	0.216928	0.183885	0.165838	0.178071	0.169553
		190	2.07406	1.83048	1.5186	1.15628	0.96469	0.891252	0.683636	0.53332	0.477494	0.389493	0.274318	0.250303	0.223672	0.195156	0.177367	0.178359	0.171565
		200	2.23627	1.98644	1.69268	1.23634	1.06662	0.978537	0.744306	0.584398	0.500537	0.421293	0.290312	0.261512	0.238663	0.202859	0.17568	0.185391	0.190708
		210	2.43216	2.199	1.79714	1.3364	1.16601	1.04247	0.807597	0.65238	0.55252	0.453426	0.31708	0.287708	0.254529	0.223125	0.186227	0.192267	0.192432
		220	2.62559	2.34056	1.94583	1.48021	1.26678	1.12757	0.882043	0.706083	0.600006	0.484905	0.333918	0.284811	0.264471	0.230206	0.191309	0.203328	0.198263
		230	2.79637	2.49461	2.0808	1.55503	1.36636	1.23638	0.954802	0.745915	0.663202	0.521054	0.361973	0.316479	0.274079	0.235947	0.193428	0.209496	0.197193
		240	2.95686	2.61829	2.179	1.67186	1.46374	1.35377	1.03294	0.82211	0.713572	0.550882	0.385172	0.338962	0.292683	0.247481	0.20076	0.209332	0.199802
		250	3.05613	2.73081	2.29128	1.76378	1.60378	1.43798	1.12435	0.907094	0.786463	0.597187	0.409718	0.364475	0.307011	0.25578	0.20971	0.215664	0.20625
	SE		Gel location from inlet (mm)
			0.7	1.1	1.5	1.9	2.3	2.7	3.1	3.5	3.9	4.3	4.7	5.1	5.5	5.9	6.3	6.7	7.1
	Distance from gel top (μm)	10	0.0412427	0.0250781	0.0151406	0.00622581	0.0112605	0.0166556	0.0120529	0.0105975	0.00330696	0.0111587	0.00842351	0.00584459	0.00545352	0.0131753	0.0128728	0.0146756	0.0116978
		20	0.0458725	0.0313644	0.0275974	0.00924057	0.00759043	0.0176376	0.00934179	0.00958054	0.00229271	0.00995203	0.0065669	0.00291083	0.00114757	0.011019	0.0127645	0.0142071	0.0128403
		30	0.0484834	0.0392434	0.0189859	0.00923872	0.00895416	0.0189897	0.00918391	0.0120257	0.00461291	0.00983677	0.00675662	0.00771507	0.00433872	0.00953709	0.0117481	0.0116877	0.0140812
		40	0.0466601	0.0418077	0.022795	0.00843861	0.00226812	0.0193641	0.0122237	0.0118935	0.011349	0.010954	0.00426513	0.00461124	0.00740129	0.00908031	0.0103153	0.0131253	0.018051
		50	0.0497831	0.041232	0.0210418	0.00807067	0.00438214	0.0173304	0.0102522	0.0149817	0.00777523	0.0122775	0.00587815	0.00507823	0.00303283	0.00748225	0.0121242	0.00845967	0.0229791
		60	0.0510352	0.0390276	0.021934	0.00927252	0.0059193	0.0183697	0.0103482	0.0183256	0.00941961	0.0108289	0.00126282	0.00916387	0.00691312	0.00780732	0.0140646	0.0053828	0.0238212
		70	0.0538382	0.0394324	0.033411	0.013031	0.0053244	0.0174455	0.0218574	0.0230992	0.010543	0.0140428	0.00515256	0.00676849	0.00589833	0.00540426	0.010199	0.0100363	0.027736
		80	0.0733229	0.0488347	0.0238097	0.00733973	0.0109357	0.0120893	0.0204108	0.0191793	0.0119617	0.0125536	0.0030255	0.00724872	0.00351786	0.0118112	0.0102099	0.00931758	0.0311416
		90	0.0878057	0.0422992	0.040677	0.0234205	0.0177532	0.0175836	0.0233896	0.0263402	0.0105734	0.0167024	0.00582174	0.00388064	0.00475739	0.00863301	0.0166262	0.00859935	0.033227
		100	0.0872867	0.0418461	0.0540003	0.0217928	0.0164669	0.0243711	0.025624	0.0210099	0.0187146	0.0127502	0.00573083	0.00688199	0.0081837	0.0102026	0.012244	0.0116831	0.0359171
		110	0.0956841	0.0334798	0.0573959	0.0212138	0.0300674	0.0203161	0.0291197	0.0237515	0.00763263	0.0177465	0.00667425	0.00943285	0.0146467	0.0120679	0.0120848	0.0138314	0.0322456
		120	0.0927433	0.0543238	0.0555308	0.027214	0.022183	0.0237302	0.0271535	0.0327837	0.0145283	0.016697	0.0144088	0.0100742	0.0173387	0.010667	0.00661638	0.0150574	0.0235627
		130	0.0960004	0.0444226	0.069399	0.031293	0.0262013	0.0299718	0.0322528	0.0347881	0.0174569	0.0193827	0.0119452	0.0140325	0.013284	0.0119139	0.0110043	0.00486855	0.00758952
		140	0.0991987	0.0305226	0.0672457	0.0388117	0.0358299	0.0314709	0.0324437	0.0343113	0.018382	0.0239158	0.0115517	0.0140279	0.018102	0.0155437	0.00929202	0.00384176	0.0015674
		150	0.0849525	0.0258514	0.0767203	0.0503921	0.0527534	0.0303978	0.0473513	0.0384151	0.0249455	0.0256921	0.012491	0.0168987	0.0148262	0.0126372	0.0110698	0.00204709	0.00372358
		160	0.098837	0.0487683	0.08376	0.0526848	0.0544887	0.0378473	0.0505268	0.0324926	0.0287017	0.0213806	0.0128372	0.0182942	0.0165594	0.0114802	0.0112025	0.00436006	0.00468252
		170	0.0993243	0.0476153	0.0849734	0.0718115	0.0751259	0.0545594	0.0621243	0.0382413	0.0314764	0.0288711	0.0122335	0.0264137	0.0157438	0.0166169	0.00971539	0.00598765	0.00380177
		180	0.0910181	0.0726916	0.111157	0.0576655	0.0788645	0.0663661	0.0683311	0.0466529	0.029951	0.0340452	0.0121677	0.0192403	0.0229892	0.0132202	0.0106704	0.00786495	0.0116355
		190	0.0925632	0.0798372	0.11262	0.0771986	0.0841675	0.076313	0.0822047	0.0453754	0.0390718	0.0218353	0.00488253	0.023865	0.0189657	0.0157246	0.00916717	0.010145	0.00968542
		200	0.0873097	0.084719	0.11679	0.0810808	0.110223	0.0918477	0.0805674	0.038221	0.0468422	0.0299131	0.011601	0.0185528	0.0182203	0.0156882	0.00688549	0.0196972	0.00901795
		210	0.095251	0.108339	0.150787	0.089763	0.110325	0.0695002	0.0976753	0.0455021	0.0505006	0.0244147	0.0175293	0.0236438	0.0243512	0.0177399	0.00830366	0.0121532	0.00880189
		220	0.0880259	0.0966425	0.164555	0.116031	0.143017	0.0959506	0.105778	0.0536721	0.0609061	0.034942	0.0207991	0.0112326	0.0257094	0.0192662	0.0117996	0.0133834	0.0210783
		230	0.0889353	0.116697	0.175683	0.114871	0.144178	0.12119	0.109724	0.0559918	0.0661371	0.0346409	0.0386053	0.0233853	0.0264777	0.0218555	0.0103235	0.0166039	0.0175862
		240	0.13159	0.152008	0.189123	0.127016	0.173003	0.136032	0.10688	0.0707511	0.0706439	0.0347589	0.0320431	0.0215289	0.0242847	0.0183616	0.0125073	0.0180015	0.0198298
		250	0.130054	0.156402	0.186578	0.154972	0.189225	0.140912	0.1327	0.099388	0.0988806	0.0487211	0.0350748	0.0317027	0.0272149	0.0247901	0.016713	0.0149407	0.0195364
